# Supplementary material for: Comparison of Physical Activity Levels in Youths before and during a Pandemic Lockdown
Source: Int J Environ Res Public Health. 2021 May 12;18(10):5139. doi: 10.3390/ijerph18105139 (PMC8151114; doi:10.3390/ijerph18105139)
Supplement: Supplementary file 1 [file ijerph-18-05139-s001.zip]

Archive with 1 entries (1 files):
- ijerph-1198317-supplementary.xls
