# Supplementary material for: Comparison of Physical Activity Levels in Youths before and during a Pandemic Lockdown
Source: Int J Environ Res Public Health. 2021 May 12;18(10):5139. doi: 10.3390/ijerph18105139 (PMC8151114; doi:10.3390/ijerph18105139)
Supplement: Supplementary file 1 [file ijerph-18-05139-s001.zip › ijerph-1198317-supplementary.xls]

## Sheet: Arkusz1
	nr dziennika	klasa	Płeć	Masa ciał.	Wysokość	Wiek	5.2.2	5.3	5.3.1.	5.3.2	FP	7DLW	7DAV	MVPA	1<;2>MFPA	2 termin	Masa [kg]	Wys. ciała [cm]	Płeć	7DLT.	7DAv.	1<; 2>MVPA	MVPA	AF Zdal. WF[min]	AFLT[min]	AFLTW[min]	Kłopoty Zdrowie/AF	Kwaratanna	Parents aproval		Zmien.zas.żywienia/pand.	Jadł.w/m	Samoocena wygl.	Samooc.zdr.w pand.	Spr.fiz. w pand.	Brak Kol.	Brak motyw.	Brak bezp.kont.NWF	Mog.ćw.dow.czas/miejscu	Mog.ćw. Co chcę	Mog.ćw.bez kryt.	Motyw.NWF	Sprzyj.war.dom.
	2	1GDEP	1	62	172	16	0	1	7	piłka nożna	1	7	7	7	2		58	172	1	3	3	1	3	30	90	70	2	2	1		2	1	3	3	3	2	3	1	1	3	1	2	3
	7	1GDEP	1	47	168	15	0	0	0		1	2	2	2	1		49	168	1	2	1	1	1.5	20	60	50	2	2	1		2	1	1	4	2	2	4	1	3	5	1	1	2
	10	1GDEP	1	51	165	15	kokrotus górskie	1	4	piłka nożna	2	4	6	5	2		51	170	1	3	2	1	2.5	0	540	90	1	2	1		2	1	1	2	2	5	1	1	4	5	4	1	2
	12	1GDEP	1	86	182	15	piłka nożna	0	0		1	5	5	5	2		83	184	1	4	4	1	4	25	150	40	2	2	1		2	1	2	4	3	1	1	1	3	2	1	2	2
	17	1GDEP	1	62	170	15	piłka nożna	0	0		1	4	4	4	1		77	170	1	2	1	1	1.5	20	10	15	1	2	1		2	2	2	3	2	4	5	2	5	5	5	4	5
	18	1GDEP	1	71	186	15	karate	0	0		2	2	2	2	1		73	186	1	0	0	1	0	30	0	0	2	2	1		1	1	3	2	2	1	1	1	5	5	1	3	3
	21	1GDEP	1	60	172	15	piłka nożna	0	0		1	3	3	3	1		47.5	172	1	0	0	1	0	0	0	20	2	2	1		2	2	3	2	1	4	4	5	3	4	2	1	3
	26	1GDEP	1	65	168	15	0	1	4	pływanie	1	3	3	3	1		68	171	1	6	3	1	4.5	20	60	20	2	2	1		2	1	1	3	3	4	3	3	5	5	5	3	5
	27	1GDEP	1	60	175	16	piłka nożna	0	0		1	3	4	3.5	1		57	175	1	5	3	1	4	0	2500	120	2	2	1		1	1	3	3	3	1	4	1	5	5	1	1	5
	28	1GDEP	1	69	190	15	0	0	0		2	0	4	2	1		90	190	1	3	3	1	3	30	0	30	2	2	1		2	1	2	4	3	5	1	1	5	5	1	1	1
	22	1GEDO	1	75	175	15	0	0	0		1	0	1	0.5	1		82	177	1	3	4	1	3.5	60	90	150	2	2	1		2	2	2	3	2	4	3	4	5	5	2	1	4
	24	1GEDO	1	62	182	15	siłownia	3	7	piłka nożna	2	2	1	1.5	1		62	182	1	0	0	1	0	0	0	0	2	2	1		2	1	1	4	1	1	1	1	1	1	1	1	1
ZSGD	12	1LBP	1	65	181	15	piłka nożna	1	4	piłka ręczna	2	4	5	4.5	1		61	181	1	5	2	1	3.5	40	60	60	1	2	1		1	2	1	3	2	2	4	3	5	5	4	2	3
	18	1LBP	2	63	170	15	0	1	6	piłka ręczna	0	4	5	4.5	1		63	171	2	5	5	2	5	90	45	120	2	2	1		2	1	1	4	4	2	1	1	3	3	2	2	3
	20	1LBP	2	55	164	15	piłka ręczna	0	2	piłka nożna	1	4	4	4	1		53	169	2	6	5	2	5.5	30	300	180	2	2	1		2	2	2	2	3	1	3	1	5	5	5	2	5
	2	1LBT	2	47	155	15	0	1	3	piłka ręczna	1	7	7	7	2		49	161	2	5	5	2	5	15	15	5	1	1	1		1	2	2	4	2	3	2	2	5	5	3	3	5
	3	1LBT	2	46	158	16	0	1	7	piłka ręczna	1	6	6	6	2		53	158	2	1	3	1	2	30	60	30	2	2	1		1	2	2	2	2	2	5	1	2	3	5	1	3
	7	1LBT	2	59	161	15	0	1	6	piłka ręczna	2	4	6	5	2		52	161	2	2	2	1	2	30	20	20	2	2	1		1	2	2	4	2	1	3	1	5	5	5	3	4
	8	1LBT	1	85	193	16	0	1	3	piłka ręczna	1	2	3	2.5	1		53.5	162	2	2	2	1	2	40	120	30	2	2	1		2	1	2	3	3	3	5	3	4	3	2	3	3
	9	1LBT	1	69	175	16	0	1	3	piłka ręczna	2	6	6	6	2		71	176	1	6	5	2	5.5	60	60	60	2	2	1		2	2	1	3	4	3	2	2	3	3	2	2	3
	14	1LBT	2	57	170	15	piłka nożna	1	4	piłka ręczna	2	7	5	6	2		52	173	2	5	4	1	4.5	30	0	15	2	2	1		2	1	3	4	4	5	3	3	4	4	5	3	4
	21	1LBT	1	57	175	15	0	1	3	piłka ręczna	3	5	5	5	2		54	175	1	2	1	1	1.5	5	0	0	2	2	1		1	2	1	3	3	2	4	3	3	3	1	2	4
	7	1Pa	1	52	182	15		1	6	tenis stołowy	2	4	4	4	1		53	184	1	3	3	1	3	15	30	30	2	2	1		2	2	2	3	3	3	2	4	5	5	1	2	3
	11	1Pa	1	80	163	16	szachy	0	0		3	1	0	0.5	1		85	175	1	5	1	1	3	0	150	90	1	2	1		1	2	4	1	1	1	1	1	1	5	1	1	1
	28	1Pa	1	62	184	16		1	4	warcaby stupolowe	3	5	5	5	2		60	185	1	3	2	1	2.5	20	40	60	2	2	1		2	2	1	4	3	2	2	1	2	3	1	1	2
	15	1Pa	1	70	180	15	BJJ	0	0		2	4	4	4	1		69	181	1	3	2	1	2.5	45	30	20	2	1	1		1	2	1	4	3	5	3	3	4	3	2	3	3
	3	1Pa	1	65	175	15		1	8	karate	2	2	3	2.5	1		60	175	1	1	1	1	1	45	0	15	2	2	1		2	2	1	3	2	1	3	1	3	3	1	2	1
	19	1Pa	1	58	177	15		1	8	karate	3	4	4	4	1		60	177	1	2	2	1	2	20	20	30	2	2	1		1	2	3	2	2	3	3	2	2	3	3	2	2
	18	1Pa	1	70	180	15	piłka ręczna	0	0		2	3	3	3	1		74	180	1	1	2	1	1.5	15	20	10	1	2	1		1	1	2	3	3	3	5	2	1	1	2	3	1
LO3	24	1Pa	1	68	178	15		1	3	kajakarstwo	2	5	5	5	2		69	180	1	5	4	1	4.5	120	180	120	2	2	1		2	1	1	4	4	1	1	2	1	3	1	2	2
	17	1Gbp	2	50	155	15	tańce	1	11	judo	1	2	4	3	1		52	155	2	2	2	1	2	30	20	20	2	2	1		1	2	2	4	2	1	3	1	5	5	5	3	4
ZSGD	22	1Gap	1	73	190	15		1	7	pływanie	1	4	2	3	1		74	192	1	3	5	1	4	2	3	2	1	2	1		1	1	3	3	4	3	2	5	5	5	5	1	4
	17	1Gap	2	49	168	16	pływanie	0	0		1	4	5	4.5	1		69	176	2	5	6	2	5.5	60	0	60	2	2	1		2	1	2	3	3	5	4	4	3	2	4	3	3
	13	1GBp	1	65	185	16	piłka nożna	1	4	zapasy	3	6	6	6	2		77	187	1	6	6	2	6	0	60	600	2	2	1		1	2	1	4	4	1	1	1	4	3	1	1	1
	1	1GBp	1	69	168	15	piłka nożna	1	8	piłka ręczna, piłka wodna	1	4	3	3.5	1		69	183	1	7	6	2	6.5	0	180	120	2	2	1		2	1	2	4	3	5	1	1	5	3	5	1	1
	7	1GBp	2	73	165	15		1	6	piłka nożna	3	3	3	3	1		67	166	2	2	2	1	2	100	30	120	1	2	1		1	1	2	3	2	5	3	2	5	5	1	1	5
	12	1GBp	2	63	168	15		1	6	piłka nożna	3	5	5	5	2		62	169	2	6	6	2	6	0	120	135	2	2	1		1	2	2	3	3	5	2	2	5	5	4	1	3
	18	1GBp	2	65	166	16		1	10	piłka nożna	3	4	3	3.5	1		50	168	2	3	5	1	4	60	60	40	2	2	1		1	2	3	4	3	5	4	1	5	4	3	4	2
		1GBp	1	75	190	15	piłka nożna	1	1	koszykówka	3	5	5	5	2		76	190	1	4	4	1	4	30	60	60	2	1	1		1	1	1	3	4	4	1	1	5	5	3	2	3
		1GBp	1	65	173	15	tenis ziemny	1	3	koszykówka	3	7	7	7	2		62	174	1	4	3	1	3.5	75	50	75	2	2	1		1	1	1	4	4	2	1	1	5	5	1	1	4
	3	1GBp	1	73	177	15	piłka nożna	1	7	koszykówka	1	6	6	6	2		74	180	1	6	5	2	5.5	0	100	100	1	2	1		1	2	3	1	1	2	3	2	5	5	5	3	5
LO 3	15	1PB	1	50	172	15	taniec tow.	0	0	0	3	3	4	3.5	1		60	173	1	6	6	2	6	0	50	70	2	2	1		2	1	1	3	3	5	5	1	4	5	4	1	2
LO 3	20	1PB	2	47	163	16	0	1	7	j.konna	2	6	6	6	2		48	165	2	7	6	2	6.5	0	120	120	2	2	1		1	1	2	4	4	3	3	1	5	5	4	2	5
LO 3	17	1PC	1	55	182	15	pływanie	1	8	tenis s.	2	2	2	2	1		57	182	1	2	2	1	2	30	120	60	2	2	1		1	1	1	3	3	5	3	3	5	5	5	4	5
LO 3	29	1PC	1	65	170	15	jojo	0	0	0	1	3	3	3	1		64	170	1	5	5	2	5	20	90	45	2	2	1		1	2	1	3	2	4	2	4	5	5	1	5	5
LO 3	30	1PC	1	76	189	16	hokej n.t.	1	5	pływanie	2	7	5	6	2		75	189	1	5	5	2	5	30	120	120	2	2	1		2	1	1	4	4	3	3	2	5	5	1	2	5
LO3	2	p1a	2	47	169	15	ps	0	0	0	2	1	2	1.5	1		45	164	2	4	4	1	4	0	180	0	2	2	1		1	2	3	3	3	4	3	2	5	5	1	1	4
LO3	7	p1a	2	46	167	15	0	1	3	pływanie	2	3	3	3	1		48	167	2	3	3	1	3	0	50	90	2	2	1		1	2	1	3	2	2	3	1	5	5	2	2	5
LO9	8	p1a	2	49	165	15	0	1	7	balet	3	4	4	4	1		49	165	2	2	2	1	2	0	150	10	1	2	1		2	1	1	3	3	1	3	1	2	3	1	1	2
LO9	10	p1a	2	76	165	15	0	1	3	taniec	3	3	3	3	1		76	165	2	2	1	1	1.5	0	30	30	1	2	1		2	2	2	1	1	5	3	2	4	4	3	1	3
LO9	15	p1a	1	48	168	15	pn	0	0	0	2	2	3	2.5	1		60	168	1	2	4	1	3	0	0	120	2	2	1		1	1	2	2	2	2	1	4	5	5	2	2	4
LO9	18	p1a	2	54	157	15	pływanie	1	7	taniec	3	4	3	3.5	1		60	159	2	4	4	1	4	20	0	20	2	2	1		2	1	2	3	2	2	1	1	5	5	5	1	4
LO9	19	p1a	2	65	165	15	pływanie	1	3	taniec	2	3	3	3	1		62	168	2	3	3	1	3	45	50	60	2	2	1		1	1	1	4	4	1	3	1	5	5	1	1	2
LO9	21	p1a	2	50	160	15	0	1	1	pr	3	2	2	2	1		51	160	2	0	0	1	0	0	0	0	1	2	1		1	2	2	2	1	5	5	3	1	1	4	2	3
LO9	22	p1a	2	60	171	15	0	1	6	pływanie	1	3	4	3.5	1		60	171	2	3	5	1	4	0	60	25	2	2	1		1	1	2	3	2	3	2	1	2	2	1	1	1
LO9	23	p1a	2	50	158	15	taniec	0	0	0	2	3	4	3.5	1		51	158	2	4	4	1	4	30	15	20	2	2	1		2	1	1	2	2	5	4	2	4	4	4	2	3
LO9	24	p1a	2	57	175	15	0	1	6	taniec	3	5	5	5	2		56	175	2	6	6	2	6	0	2	2	2	2	1		2	2	1	3	3	5	2	1	3	2	1	1	3
LO9	25	p1a	1	62	180	15	0	1	6	pn	3	3	2	2.5	1		63	180	1	2	3	1	2.5	0	0	60	2	2	1		2	1	1	3	3	4	2	3	4	4	5	2	4
LO9	26	p1a	2	48	170	15	0	1	8	gimnastyka	3	5	4	4.5	1		59.1	170	2	3	3	1	3	0	45	150	2	2	1		1	1	1	4	4	1	3	2	4	5	2	1	4
LO9	27	p1a	2	47	165	15	0	1	6	ps	2	6	4	5	2		46	168	2	3	5	1	4	10	30	40	2	2	1		1	1	3	4	4	5	3	3	5	5	4	3	3
LO9	28	p1a	1	80	175	15	0	1	11	pływanie	3	3	3	3	1		90	175	2	1	3	1	2	30	40	30	2	2	1		2	1	2	2	2	1	2	2	4	4	2	3	4
LO9	1	p1e	1	55	170	15	koszykówka	0	0	0	3	1	1	1	1		62	169	1	4	4	1	4	30	60	30	2	2	1		1	2	1	3	3	4	3	2	4	4	2	3	3
LO9	7	p1e	1	46	163	15	tenis	0	0	0	3	2	2	2	1		49	163	1	2	1	1	1.5	20	60	50	2	2	1		2	1	1	4	2	2	4	1	3	5	1	1	2
LO9	8	p1e	2	58	170	15	0	1	6	koszykówka	3	4	4	4	1		57	170	2	6	5	2	5.5	50	50	120	2	2	1		1	2	1	4	4	5	1	3	5	5	2	1	5
LO9	9	p1e	1	73	175	15	boks	1	3	pn	2	2	3	2.5	1		74	175	1	5	3	1	4	30	30	60	2	2	1		2	1	1	4	3	3	2	2	5	5	4	1	5
LO9	10	p1e	2	60	171	15	0	0	0	0	3	3	3	3	1		58	172	2	2	1	1	1.5	20	25	10	2	2	1		1	1	2	3	2	1	5	2	4	4	5	3	4
LO9	11	p1e	1	44	156	15	0	1	9	tenis ziemny	2	7	6	6.5	2		50	160	1	5	5	2	5	0	60	90	2	2	1		2	1	1	3	4	2	1	1	5	5	4	1	2
LO9	14	p1e	2	62	173	15	pływanie	0	0	0	3	4	2	3	1		62	174	2	2	2	1	2	30	30	60	2	2	1		1	1	1	3	2	3	4	2	4	4	1	2	2
LO9	20	p1e	2	51	176	15	ćwiczenia w domu	0	0	0	3	2	2	2	1		53	176	2	4	2	1	3	40	60	50	2	2	1		2	2	3	3	3	1	3	3	5	5	3	2	4
LO9	25	p1e	2	58	162	15	jeździectwo	0	0	0	1	4	5	4.5	1		51	162	2	3	3	1	3	40	60	70	2	2	1		2	1	3	3	3	3	5	3	5	5	4	2	2
ZSŁ	2	1PFT	1	68	182	16	tenis z.	0	0	0	2	3	3	3	1		62	182	1	0	0	1	0	0	0	0	2	2	1		2	1	1	4	1	1	1	1	1	1	1	1	1
ZSŁ	4	1PFT	2	59	171	16	pole dance	0	0	0	1	4	4	4	1		61	181	1	5	2	1	3.5	40	60	60	1	2	1		1	2	1	3	2	2	4	3	5	5	4	2	3
ZSŁ	8	1PFT	2	55	158	16	0	1	6	pływanie	2	1	3	2	1		53	158	2	1	3	1	2	30	60	30	2	2	1		1	2	2	2	2	2	5	1	2	3	5	1	3
ZSŁ	9	1PFT	1	55	170	16	pływanie	0	0	0	2	5	4	4.5	1		54	175	1	2	1	1	1.5	5	0	0	2	2	1		1	2	1	3	3	2	4	3	3	3	1	2	4
ZSŁ	16	1PFT	2	62	171	16	jazda konna	0	0	0	3	4	4	4	1		63	171	2	5	5	2	5	90	45	120	2	2	1		2	1	1	4	4	2	1	1	3	3	2	2	3
ZSŁ	19	1PFT	1	80	182	16	PN	0	0	0	2	5	4	4.5	1		83	184	1	4	4	1	4	25	150	40	2	2	1		2	1	2	4	3	1	1	1	3	2	1	2	2
ZSŁ	20	1PFT	2	50	161	15	0	1	3	P.ręczna	1	3	4	3.5	1		49	161	2	5	5	2	5	15	15	5	1	1	1		1	2	2	4	2	3	2	2	5	5	3	3	5
ZSŁ	23	1PFT	2	51	173	15	0	1	5	P.siatkowa	3	3	4	3.5	1		52	173	2	5	4	1	4.5	30	0	15	2	2	1		2	1	3	4	4	5	3	3	4	4	5	3	4
ZSŁ	26	1PFT	2	57	163	16	0	0	0	0	2	3	3	3	1		53.5	163	2	2	2	1	2	40	120	30	2	2	1		2	1	2	3	3	3	5	3	4	3	2	3	3
ZSŁ	1	1PET	1	55	170	15	karate	0	0	0	2	3	3	3	1		55	170	1	4	3	1	3.5	30	20	60	2	2	1		1	1	3	2	3	2	1	2	5	5	2	3	4
ZSŁ	3	1PET	1	90	178	15	0	0	0	0	2	4	5	4.5	1		90	180	1	5	5	2	5	30	0	30	2	2	1		1	2	4	1	1	3	1	1	2	3	4	1	2
ZSŁ	6	1PET	1	56	176	15	strzelanie	0	0	0	2	4	3	3.5	1		60	178	1	1	1	1	1	60	90	30	2	2	1		1	1	3	4	3	4	3	1	4	4	3	3	2
ZSŁ	18	1PET	1	78	189	15	0	1	5	pływaie	1	3	3	3	1		85	189	1	4	4	1	4	40	50	30	2	2	1		1	1	1	3	3	4	3	2	4	4	4	3	4
ZSŁ	19	1PET	1	53	175	15	P.nożna	0	0	0	1	7	6	6.5	2		54	178	1	5	5	2	5	60	40	50	2	2	1		1	1	3	3	3	4	3	2	2	5	4	3	2
ZSŁ	23	1PET	1	50	166	15	0	1	3	taniec	2	3	3	3	1		56	169	1	2	2	1	2	30	30	30	1	2	1		1	1	1	3	2	5	5	5	2	4	4	4	5
ZSŁ	26	1PET	1	63	165	15	karate	1	2	P.nożna	2	2	1	1.5	1		65	165	1	3	3	1	3	30	60	20	2	2	1		2	1	2	4	2	3	5	1	5	5	5	3	5
LOŚwiebodzin	4	1gB	2	53	170	16	pływanie	0	0	0	3	5	5	5	2		54	170	2	4	4	1	4	0	60	30	1	2	1		1	1	1	3	4	3	2	1	3	3	3	1	3
LOŚwiebodzin	1	1gB	2	42	156	15	0	1	8	jeździectwo	3	4	7	5.5	2		42	156	2	6	7	2	6.5	0	90	90	2	2	1		1	2	1	4	3	3	1	1	4	5	3	1	5
LOŚwiebodzin	9	1gB	2	51	164	16	pływanie, bieganie	1	13	gimnastyka	3	4	5	4.5	1		54	164	2	3	4	1	3.5	0	0	75	2	2	1		1	1	1	3	3	5	3	1	5	5	3	1	5
LOŚwiebodzin	4	1gA	2	47	154	16	pływanie	0	0	0	3	4	3	3.5	1		48	156	2	4	4	1	4	30	30	45	2	2	1		2	2	1	4	4	5	1	3	5	5	5	4	5
LOŚwiebodzin	20	1gA	1	69	188	16	0	1	4	PR	2	5	5	5	2		69	188	1	7	7	2	7	45	240	120	1	2	1		2	1	3	3	4	5	5	3	5	5	1	1	5
LOŚwiebodzin	8	1gA	2	46	160	16	0	0	0	0	1	3	4	3.5	1		47	160	2	5	5	2	5	0	30	60	2	2	1		1	1	1	4	3	5	1	2	5	5	5	2	5
LOŚwiebodzin	23	1gA	1	60	180	16	TS	0	0	0	2	3	3	3	1		63	180	1	3	2	1	2.5	10	90	30	2	2	1		2	1	1	4	2	5	2	4	5	5	5	2	3
LOŚwiebodzin	21	1gA	1	65	183	16	strzelectwo sportowe	0	0	0	3	7	7	7	2		68	184	1	7	7	2	7	15	300	120	2	2	1		1	1	1	3	4	1	1	3	5	5	1	2	5
LOŚwiebodzin	5	1gA	2	60	165	16	0	1	6	ju-jitsu	1	3	4	3.5	1		55	167	2	5	4	1	4.5	40	120	90	1	2	1		1	2	2	3	3	5	4	2	4	3	1	1	2
LOŚwiebodzin	13	1gA	2	64	177	16	0	0	0	0	3	0	0	0	1		64	177	2	0	3	1	1.5	0	0	60	2	2	1		1	1	1	3	2	4	5	1	5	5	2	1	5
LOŚwiebodzin	5	1gC	2	63	165	16	0	0	0	0	2	5	4	4.5	1		72	167	2	4	3	1	3.5	30	25	120	2	2	1		1	2	1	4	3	4	3	5	5	5	3	1	4
LOŚwiebodzin	3	1gC	2	53	163	16	unihokej	0	0	0	1	4	4	4	1		55	163	2	7	7	2	7	20	60	60	2	2	1		1	1	1	3	3	5	2	3	5	5	5	3	4
LOŚwiebodzin	19	1gC	1	57	171	16	0	0	0	0	3	0	0	0	1		57	173	1	0	0	1	0	0	0	0	1	2	1		2	2	1	3	3	4	4	1	3	4	4	1	3
LOŚwiebodzin	25	1gC	2	49	155	16	0	1	4	PR	3	4	5	4.5	1		48	160	2	5	5	2	5	60	40	50	2	2	1		1	2	1	4	4	5	1	1	5	5	3	2	5
LOŚwiebodzin	21	1gC	1	55	167	16	PR	0	0	0	2	2	4	3	1		54	168	1	1	1	1	1	30	60	30	2	2	1		2	2	1	4	3	4	3	5	3	4	3	4	5
LOŚwiebodzin	16	1gC	2	66	173	16	0	0	0	0	1	3	3	3	1		66	173	2	4	5	1	4.5	0	0	60	2	2	1		1	2	2	4	3	4	3	4	5	5	5	1	1
LOŚwiebodzin	2	1gC	2	56	174	16	bieganie	1	1	PN	1	4	4	4	1		59	175	2	4	4	1	4	90	200	300	2	2	1		1	1	1	3	4	4	2	3	5	5	5	3	4
LOŚwiebodzin	15	1gC	2	67	177	16	crossfit	0	0	0	1	4	4	4	1		70	177	2	1	2	1	1.5	30	0	30	2	1	1		1	2	2	3	3	5	5	4	1	5	5	1	3
LOŚwiebodzin	14	1gC	2	47	164	16	judo	1	3	K	2	4	2	3	1		47	164	2	1	1	1	1	20	10	10	2	2	1		1	1	4	4	3	2	4	5	4	4	4	1	4
LOŚwiebodzin	9	1pA	2	55	158	15	0	0	0	0	1	2	2	2	1		55	158	2	4	5	1	4.5	50	60	80	2	2	1		2	2	2	2	3	5	1	1	2	3	1	1	5
LOŚwiebodzin	11	1pA	2	62	172	16	0	1	3	PR	2	4	4	4	1		67	172	2	2	2	1	2	120	30	60	1	2	1		2	1	2	3	3	3	4	2	3	2	3	2	3
LOŚwiebodzin	5	1pA	2	48	167	15	PR	0	0	0	1	4	3	3.5	1		47	167	2	5	1	1	3	30	0	15	2	2	1		1	1	3	3	2	5	5	4	1	2	4	3	1
LOŚwiebodzin	19	1pA	1	60	165	15	PN	0	0	0	1	4	4	4	1		63	166	1	4	4	1	4	20	60	40	2	2	1		2	1	1	3	4	1	1	1	5	5	5	2	3
LOŚwiebodzin	18	1pA	1	70	175	16	0	1	6	PN	2	3	3	3	1		73	176	1	1	2	1	1.5	16	60	30	2	2	1		1	1	2	2	2	2	2	1	2	2	1	1	2
LOŚwiebodzin	6	1pA	2	60	165	15	0	0	0	0	1	3	2	2.5	1		52	165	2	1	2	1	1.5	30	30	20	2	2	1		1	1	1	3	2	2	3	2	4	4	4	4	4
LOŚwiebodzin	8	1pA	2	52	171	15	0	0	0	0	1	0	0	0	1		52	172	2	0	0	1	0	15	12	12	2	2	1		1	1	3	4	2	5	1	1	5	5	1	1	5
LOŚwiebodzin	12	1pA	1	55	165	15	0	0	0	0	2	1	2	1.5	1		42	166	1	3	2	1	2.5	0	300	40	2	2	1		2	2	3	3	2	3	5	5	1	1	1	1	1
LOŚwiebodzin	17	1pA	1	81	181	15	PN	0	0	0	2	4	6	5	2		79	182	1	3	2	1	2.5	30	1250	280	2	2	1		1	1	2	2	2	5	4	1	4	4	5	1	2
LOŚwiebodzin	3	1pA	2	64	162	16	0	0	0	0	3	1	2	1.5	1		63	162	2	0	0	1	0	0	0	0	2	2	1		1	2	2	3	2	4	5	3	1	4	5	1	2
LOŚwiebodzin	9	1pB	2	58	171	16	PN	0	0	0	3	0	3	1.5	1		57	173	2	3	2	1	2.5	0	15	15	1	2	1		2	1	1	3	4	5	2	2	4	4	5	1	3
LOŚwiebodzin	10	1pB	2	51	161	16	kolarstwo	0	0	0	2	3	4	3.5	1		52	161	2	3	4	1	3.5	20	30	30	1	2	1		1	2	1	3	2	4	2	1	5	5	3	2	4
LOŚwiebodzin	7	1pB	2	56	170	16	0	0	0	0	2	1	2	1.5	1		57	170	2	3	3	1	3	0	60	60	2	2	1		1	1	1	3	2	1	1	1	3	3	2	1	3
LOŚwiebodzin	23	1pB	2	77	164	15	bieganie	1	3	taniec	1	5	5	5	2		48	164	2	7	7	2	7	0	160	120	2	2	1		1	2	3	4	4	5	1	3	5	5	5	1	5
LOŚwiebodzin	15	1pB	2	63	165	16	unihokej	0	0	0	3	5	5	5	2		63	165	2	6	5	2	5.5	20	40	60	1	2	1		1	2	2	3	3	5	2	1	5	5	2	2	4
LOŚwiebodzin	11	1pB	2	37	156	15	kolarstwo	0	0	0	3	2	2	2	1		39	155	2	2	2	1	2	15	40	30	2	2	1		2	1	3	4	2	2	1	1	5	5	5	3	5
LOŚwiebodzin	12	1pB	2	60	172	15	unikohej	0	0	0	3	4	5	4.5	1		60	172	2	4	4	1	4	60	60	80	2	2	1		1	2	2	3	2	5	3	1	3	4	4	1	5
LOŚwiebodzin	5	1pB	2	53	155	15	0	1	9	taniec	1	2	1	1.5	1		54	155	2	4	4	1	4	15	20	60	2	2	1		1	1	2	3	3	5	3	2	5	5	5	2	3
LOŚwiebodzin	13	1pB	2	58	167	15	jazda konna	1	3	taniec	3	5	5	5	2		58	168	2	3	5	1	4	15	30	60	2	2	1		1	1	1	4	3	5	3	1	5	5	3	1	4
LOŚwiebodzin	7	1gB	2	55	157	16	pływanie, PN	0	0	0	2	4	5	4.5	1		50	160	2	2	3	1	2.5	30	20	30	2	2	1		1	2	2	3	3	2	2	2	2	2	1	2	3
LO9	18	p1a	2	54	157	15	pływanie	1	7	taniec	3	4	3	3.5	1		60	159	2	4	4	1	4	20	0	20	2	2	1		2	1	2	3	2	2	1	1	5	5	5	1	4
			1	47	168	15	0	0	0		1	2	2	2	1		47	171	1	2	2	1	2	60	25	40	1	2	1		1	2	3	2	2	5	3	3	5	5	5	4	5
																											Tak=1	Tak=1	Tak=1		Tak=1	Więcej=1	1=w sam raz		1=poniż. przeciętnej
																											Nie=2	NIE=2	Nie=2		Nie=2	Mniej=2	2=troch.za gruby		2=przec.
																																	3=troch.za szczupły		3=db
														3.5873									3.32937										4=zdec.z szcz.		4=b.db
																																	5=zdec.zgr.	1=słabe
														3.62097									3.33871											2=niezłe
																																		3=db
																																		4=dosk.
																																				SkalaLlikerta od 1-5

## Sheet: Arkusz2
G2	G2		G1	G1
7	3		2	1.5
5	2.5		4	1.5
5	4		2	0
7	5		3	0
6	2		3	4.5
5	2		3.5	4
6	5.5		2	3
6	4.5		0.5	3.5
5	1.5		1.5	0
5	2.5		4.5	3.5
5	4.5		4.5	5
6	6		4	5.5
5	6		2.5	2
5	4		4	3
7	3.5		0.5	3
6	5.5		4	2.5
6	6.5		2.5	1
6	5		4	2
5	6		3	1.5
5	4		3	2
6.5	5		3	4
6.5	5		4.5	5.5
5	4		3.5	6.5
5.5	6.5		3	2
5	7		3.5	4
7	7		3.5	6
5	2.5		2	2
5	7		3	5
5	5.5		1.5	4
5	4		3	3
			4	2
5.61667	4.56667		3	1.5
			2.5	3
			3.5	4
			3	3
			2	0
			3.5	4
			3.5	4
			2.5	2.5
			4.5	3
			3	2
			1	4
			2	1.5
			4	5.5
			2.5	4
			3	1.5
			3	2
			2	3
			4.5	3
			3	0
			4	3.5
			2	2
			4.5	1.5
			4	5
			4.5	4
			3.5	5
			3.5	4.5
			3	2
			3	3.5
			4.5	5
			3.5	1
			3	4
			3	2
			1.5	3
			4.5	3.5
			3.5	4
			3.5	5
			3	2.5
			3.5	4.5
			0	1.5
			4.5	3.5
			4	7
			0	0
			4.5	5
			3	1
			3	4.5
			4	4
			4	1.5
			3	1
			2	4.5
			4	2
			3.5	3
			4	4
			3	1.5
			2.5	1.5
			0	0
			1.5	2.5
			1.5	0
			1.5	2.5
			3.5	3.5
			1.5	3
			2	2
			4.5	4
			1.5	4
			4.5	2.5
			3.5	4
			2	2
			2.99485	2.9433

## Sheet: Arkusz3
MVPA I termin		MVPA II termin	Sam. wygl.	Sam.zdr	Sam, Spr.fiz..	Brak Kol.	Brak motyw.	Brak bezp.kont.NWF	Mog.ćw.dow.czas/miejscu	Mog.ćw. Co chcę	Mog.ćw.bez kryt.	Motyw.NWF	Sprzyj.war.dom.
2		1	3	3	3	2	3	1	1	3	1	2	3
1		1	1	4	2	2	4	1	3	5	1	1	2
2		1	1	2	2	5	1	1	4	5	4	1	2
2		1	2	4	3	1	1	1	3	2	1	2	2
1		1	2	3	2	4	5	2	5	5	5	4	5
1		1	3	2	2	1	1	1	5	5	1	3	3
1		1	3	2	1	4	4	5	3	4	2	1	3
1		1	1	3	3	4	3	3	5	5	5	3	5
1		1	3	3	3	1	4	1	5	5	1	1	5
1		1	2	4	3	5	1	1	5	5	1	1	1
1		1	2	3	2	4	3	4	5	5	2	1	4
1		1	1	4	1	1	1	1	1	1	1	1	1
1		1	1	3	2	2	4	3	5	5	4	2	3
1		2	1	4	4	2	1	1	3	3	2	2	3
1		2	2	2	3	1	3	1	5	5	5	2	5
2		2	2	4	2	3	2	2	5	5	3	3	5
2		1	2	2	2	2	5	1	2	3	5	1	3
2		1	2	4	2	1	3	1	5	5	5	3	4
1		1	2	3	3	3	5	3	4	3	2	3	3
2		2	1	3	4	3	2	2	3	3	2	2	3
2		1	3	4	4	5	3	3	4	4	5	3	4
2		1	1	3	3	2	4	3	3	3	1	2	4
1		1	2	3	3	3	2	4	5	5	1	2	3
1		1	4	1	1	1	1	1	1	5	1	1	1
2		1	1	4	3	2	2	1	2	3	1	1	2
1		1	1	4	3	5	3	3	4	3	2	3	3
1		1	1	3	2	1	3	1	3	3	1	2	1
1		1	3	2	2	3	3	2	2	3	3	2	2
1		1	2	3	3	3	5	2	1	1	2	3	1
2		1	1	4	4	1	1	2	1	3	1	2	2
1		1	2	4	2	1	3	1	5	5	5	3	4
1		1	3	3	4	3	2	5	5	5	5	1	4
1		2	2	3	3	5	4	4	3	2	4	3	3
2		2	1	4	4	1	1	1	4	3	1	1	1
1		2	2	4	3	5	1	1	5	3	5	1	1
1		1	2	3	2	5	3	2	5	5	1	1	5
2		2	2	3	3	5	2	2	5	5	4	1	3
1		1	3	4	3	5	4	1	5	4	3	4	2
2		1	1	3	4	4	1	1	5	5	3	2	3
2		1	1	4	4	2	1	1	5	5	1	1	4
2		2	3	1	1	2	3	2	5	5	5	3	5
1		2	1	3	3	5	5	1	4	5	4	1	2
2		2	2	4	4	3	3	1	5	5	4	2	5
1		1	1	3	3	5	3	3	5	5	5	4	5
1		2	1	3	2	4	2	4	5	5	1	5	5
2		2	1	4	4	3	3	2	5	5	1	2	5
1		1	3	3	3	4	3	2	5	5	1	1	4
1		1	1	3	2	2	3	1	5	5	2	2	5
1		1	1	3	3	1	3	1	2	3	1	1	2
1		1	2	1	1	5	3	2	4	4	3	1	3
1		1	2	2	2	2	1	4	5	5	2	2	4
1		1	2	3	2	2	1	1	5	5	5	1	4
1		1	1	4	4	1	3	1	5	5	1	1	2
1		1	2	2	1	5	5	3	1	1	4	2	3
1		1	2	3	2	3	2	1	2	2	1	1	1
1		1	1	2	2	5	4	2	4	4	4	2	3
2		2	1	3	3	5	2	1	3	2	1	1	3
1		1	1	3	3	4	2	3	4	4	5	2	4
1		1	1	4	4	1	3	2	4	5	2	1	4
2		1	3	4	4	5	3	3	5	5	4	3	3
1		1	2	2	2	1	2	2	4	4	2	3	4
1		1	1	3	3	4	3	2	4	4	2	3	3
1		1	1	4	2	2	4	1	3	5	1	1	2
1		2	1	4	4	5	1	3	5	5	2	1	5
1		1	1	4	3	3	2	2	5	5	4	1	5
1		1	2	3	2	1	5	2	4	4	5	3	4
2		2	1	3	4	2	1	1	5	5	4	1	2
1		1	1	3	2	3	4	2	4	4	1	2	2
1		1	3	3	3	1	3	3	5	5	3	2	4
1		1	3	3	3	3	5	3	5	5	4	2	2
1		1	1	4	1	1	1	1	1	1	1	1	1
1		1	1	3	2	2	4	3	5	5	4	2	3
1		1	2	2	2	2	5	1	2	3	5	1	3
1		1	1	3	3	2	4	3	3	3	1	2	4
1		2	1	4	4	2	1	1	3	3	2	2	3
1		1	2	4	3	1	1	1	3	2	1	2	2
1		2	2	4	2	3	2	2	5	5	3	3	5
1		1	3	4	4	5	3	3	4	4	5	3	4
1		1	2	3	3	3	5	3	4	3	2	3	3
1		1	3	2	3	2	1	2	5	5	2	3	4
1		2	4	1	1	3	1	1	2	3	4	1	2
1		1	3	4	3	4	3	1	4	4	3	3	2
1		1	1	3	3	4	3	2	4	4	4	3	4
2		2	3	3	3	4	3	2	2	5	4	3	2
1		1	1	3	2	5	5	5	2	4	4	4	5
1		1	2	4	2	3	5	1	5	5	5	3	5
2		1	1	3	4	3	2	1	3	3	3	1	3
2		2	1	4	3	3	1	1	4	5	3	1	5
1		1	1	3	3	5	3	1	5	5	3	1	5
1		1	1	4	4	5	1	3	5	5	5	4	5
2		2	3	3	4	5	5	3	5	5	1	1	5
1		2	1	4	3	5	1	2	5	5	5	2	5
1		1	1	4	2	5	2	4	5	5	5	2	3
2		2	1	3	4	1	1	3	5	5	1	2	5
1		1	2	3	3	5	4	2	4	3	1	1	2
1		1	1	3	2	4	5	1	5	5	2	1	5
1		1	1	4	3	4	3	5	5	5	3	1	4
1		2	1	3	3	5	2	3	5	5	5	3	4
1		1	1	3	3	4	4	1	3	4	4	1	3
1		2	1	4	4	5	1	1	5	5	3	2	5
1		1	1	4	3	4	3	5	3	4	3	4	5
1		1	2	4	3	4	3	4	5	5	5	1	1
1		1	1	3	4	4	2	3	5	5	5	3	4
1		1	2	3	3	5	5	4	1	5	5	1	3
1		1	4	4	3	2	4	5	4	4	4	1	4
1		1	2	2	3	5	1	1	2	3	1	1	5
1		1	2	3	3	3	4	2	3	2	3	2	3
1		1	3	3	2	5	5	4	1	2	4	3	1
1		1	1	3	4	1	1	1	5	5	5	2	3
1		1	2	2	2	2	2	1	2	2	1	1	2
1		1	1	3	2	2	3	2	4	4	4	4	4
1		1	3	4	2	5	1	1	5	5	1	1	5
1		1	3	3	2	3	5	5	1	1	1	1	1
2		1	2	2	2	5	4	1	4	4	5	1	2
1		1	2	3	2	4	5	3	1	4	5	1	2
1		1	1	3	4	5	2	2	4	4	5	1	3
1		1	1	3	2	4	2	1	5	5	3	2	4
1		1	1	3	2	1	1	1	3	3	2	1	3
2		2	3	4	4	5	1	3	5	5	5	1	5
2		2	2	3	3	5	2	1	5	5	2	2	4
1		1	3	4	2	2	1	1	5	5	5	3	5
1		1	2	3	2	5	3	1	3	4	4	1	5
1		1	2	3	3	5	3	2	5	5	5	2	3
2		1	1	4	3	5	3	1	5	5	3	1	4
1		1	2	3	3	2	2	2	2	2	1	2	3
1		1	2	3	2	2	1	1	5	5	5	1	4
1		1	3	2	2	5	3	3	5	5	5	4	5

## Sheet: MVPA1+Vs
MVPA II termin	Sam. wygl.	Sam.zdr	Sam, Spr.fiz..	Brak Kol.	Brak motyw.	Brak bezp.kont.NWF	Mog.ćw.dow.czas/miejscu	Mog.ćw. Co chcę	Mog.ćw.bez kryt.	Motyw.NWF	Sprzyj.war.dom.
1	3	3	3	2	3	1	1	3	1	2	3
1	1	4	2	2	4	1	3	5	1	1	2
1	1	2	2	5	1	1	4	5	4	1	2
1	2	4	3	1	1	1	3	2	1	2	2
1	2	3	2	4	5	2	5	5	5	4	5
1	3	2	2	1	1	1	5	5	1	3	3
1	3	2	1	4	4	5	3	4	2	1	3
1	1	3	3	4	3	3	5	5	5	3	5
1	3	3	3	1	4	1	5	5	1	1	5
1	2	4	3	5	1	1	5	5	1	1	1
1	2	3	2	4	3	4	5	5	2	1	4
1	1	4	1	1	1	1	1	1	1	1	1
1	1	3	2	2	4	3	5	5	4	2	3
1	2	2	2	2	5	1	2	3	5	1	3
1	2	4	2	1	3	1	5	5	5	3	4
1	2	3	3	3	5	3	4	3	2	3	3
1	3	4	4	5	3	3	4	4	5	3	4
1	1	3	3	2	4	3	3	3	1	2	4
1	2	3	3	3	2	4	5	5	1	2	3
1	4	1	1	1	1	1	1	5	1	1	1
1	1	4	3	2	2	1	2	3	1	1	2
1	1	4	3	5	3	3	4	3	2	3	3
1	1	3	2	1	3	1	3	3	1	2	1
1	3	2	2	3	3	2	2	3	3	2	2
1	2	3	3	3	5	2	1	1	2	3	1
1	1	4	4	1	1	2	1	3	1	2	2
1	2	4	2	1	3	1	5	5	5	3	4
1	3	3	4	3	2	5	5	5	5	1	4
1	2	3	2	5	3	2	5	5	1	1	5
1	3	4	3	5	4	1	5	4	3	4	2
1	1	3	4	4	1	1	5	5	3	2	3
1	1	4	4	2	1	1	5	5	1	1	4
1	1	3	3	5	3	3	5	5	5	4	5
1	3	3	3	4	3	2	5	5	1	1	4
1	1	3	2	2	3	1	5	5	2	2	5
1	1	3	3	1	3	1	2	3	1	1	2
1	2	1	1	5	3	2	4	4	3	1	3
1	2	2	2	2	1	4	5	5	2	2	4
1	2	3	2	2	1	1	5	5	5	1	4
1	1	4	4	1	3	1	5	5	1	1	2
1	2	2	1	5	5	3	1	1	4	2	3
1	2	3	2	3	2	1	2	2	1	1	1
1	1	2	2	5	4	2	4	4	4	2	3
1	1	3	3	4	2	3	4	4	5	2	4
1	1	4	4	1	3	2	4	5	2	1	4
1	3	4	4	5	3	3	5	5	4	3	3
1	2	2	2	1	2	2	4	4	2	3	4
1	1	3	3	4	3	2	4	4	2	3	3
1	1	4	2	2	4	1	3	5	1	1	2
1	1	4	3	3	2	2	5	5	4	1	5
1	2	3	2	1	5	2	4	4	5	3	4
1	1	3	2	3	4	2	4	4	1	2	2
1	3	3	3	1	3	3	5	5	3	2	4
1	3	3	3	3	5	3	5	5	4	2	2
1	1	4	1	1	1	1	1	1	1	1	1
1	1	3	2	2	4	3	5	5	4	2	3
1	2	2	2	2	5	1	2	3	5	1	3
1	1	3	3	2	4	3	3	3	1	2	4
1	2	4	3	1	1	1	3	2	1	2	2
1	3	4	4	5	3	3	4	4	5	3	4
1	2	3	3	3	5	3	4	3	2	3	3
1	3	2	3	2	1	2	5	5	2	3	4
1	3	4	3	4	3	1	4	4	3	3	2
1	1	3	3	4	3	2	4	4	4	3	4
1	1	3	2	5	5	5	2	4	4	4	5
1	2	4	2	3	5	1	5	5	5	3	5
1	1	3	4	3	2	1	3	3	3	1	3
1	1	3	3	5	3	1	5	5	3	1	5
1	1	4	4	5	1	3	5	5	5	4	5
1	1	4	2	5	2	4	5	5	5	2	3
1	2	3	3	5	4	2	4	3	1	1	2
1	1	3	2	4	5	1	5	5	2	1	5
1	1	4	3	4	3	5	5	5	3	1	4
1	1	3	3	4	4	1	3	4	4	1	3
1	1	4	3	4	3	5	3	4	3	4	5
1	2	4	3	4	3	4	5	5	5	1	1
1	1	3	4	4	2	3	5	5	5	3	4
1	2	3	3	5	5	4	1	5	5	1	3
1	4	4	3	2	4	5	4	4	4	1	4
1	2	2	3	5	1	1	2	3	1	1	5
1	2	3	3	3	4	2	3	2	3	2	3
1	3	3	2	5	5	4	1	2	4	3	1
1	1	3	4	1	1	1	5	5	5	2	3
1	2	2	2	2	2	1	2	2	1	1	2
1	1	3	2	2	3	2	4	4	4	4	4
1	3	4	2	5	1	1	5	5	1	1	5
1	3	3	2	3	5	5	1	1	1	1	1
1	2	2	2	5	4	1	4	4	5	1	2
1	2	3	2	4	5	3	1	4	5	1	2
1	1	3	4	5	2	2	4	4	5	1	3
1	1	3	2	4	2	1	5	5	3	2	4
1	1	3	2	1	1	1	3	3	2	1	3
1	3	4	2	2	1	1	5	5	5	3	5
1	2	3	2	5	3	1	3	4	4	1	5
1	2	3	3	5	3	2	5	5	5	2	3
1	1	4	3	5	3	1	5	5	3	1	4
1	2	3	3	2	2	2	2	2	1	2	3
1	2	3	2	2	1	1	5	5	5	1	4
1	3	2	2	5	3	3	5	5	5	4	5

## Sheet: MVPA2+Vs
MVPA II termin	Sam. wygl.	Sam.zdr	Sam, Spr.fiz..	Brak Kol.	Brak motyw.	Brak bezp.kont.NWF	Mog.ćw.dow.czas/miejscu	Mog.ćw. Co chcę	Mog.ćw.bez kryt.	Motyw.NWF	Sprzyj.war.dom.
2	1	4	4	2	1	1	3	3	2	2	3
2	2	2	3	1	3	1	5	5	5	2	5
2	2	4	2	3	2	2	5	5	3	3	5
2	1	3	4	3	2	2	3	3	2	2	3
2	2	3	3	5	4	4	3	2	4	3	3
2	1	4	4	1	1	1	4	3	1	1	1
2	2	4	3	5	1	1	5	3	5	1	1
2	2	3	3	5	2	2	5	5	4	1	3
2	3	1	1	2	3	2	5	5	5	3	5
2	1	3	3	5	5	1	4	5	4	1	2
2	2	4	4	3	3	1	5	5	4	2	5
2	1	3	2	4	2	4	5	5	1	5	5
2	1	4	4	3	3	2	5	5	1	2	5
2	1	3	3	5	2	1	3	2	1	1	3
2	1	4	4	5	1	3	5	5	2	1	5
2	1	3	4	2	1	1	5	5	4	1	2
2	1	4	4	2	1	1	3	3	2	2	3
2	2	4	2	3	2	2	5	5	3	3	5
2	4	1	1	3	1	1	2	3	4	1	2
2	3	3	3	4	3	2	2	5	4	3	2
2	1	4	3	3	1	1	4	5	3	1	5
2	3	3	4	5	5	3	5	5	1	1	5
2	1	4	3	5	1	2	5	5	5	2	5
2	1	3	4	1	1	3	5	5	1	2	5
2	1	3	3	5	2	3	5	5	5	3	4
2	1	4	4	5	1	1	5	5	3	2	5
2	3	4	4	5	1	3	5	5	5	1	5
2	2	3	3	5	2	1	5	5	2	2	4
